# Supplementary material for: A multimodal intervention of manual therapy, exercise, and psychological management for painful diabetic neuropathy: intervention development and feasibility trial protocol
Source: Pain Manag. 2025 Jun 11;15(7):387–99. doi: 10.1080/17581869.2025.2515010 (PMC12218422; doi:10.1080/17581869.2025.2515010)
Supplement: Supplemental Material [file IPMT_A_2515010_SM6913.zip]

Archive with 8 entries (7 files):
- suppl_data/
- suppl_data/S1 Control_Intervention_NeuOst_Concept_and_Protocol_V1.0_15_March_2024_for_PM.docx
- suppl_data/S2 Intervention_protocol_NeuOst_11_March_2024 (1).docx
- suppl_data/S3 SPIRIT_Fillable-checklist-15-Aug-2013_NeuOst_feas_Feb_2025.doc
- suppl_data/S4 TIDieR-Placebo_CoPPS_hybrid_NeuOst_feasibility_trial.docx
- suppl_data/S5 Trial_Recruitment_Flyer_NeuOst_Nov_2024.pdf
- suppl_data/S6 Participant_Information_NeuOst_PIS_V1.1.pdf
- suppl_data/S7 Consent_form_NeuOst_V1.1_6_Sept_2024.docx
